# Supplementary material for: Macrophage Migration Inhibitory Factor -173 G/C Polymorphism: A Global Meta-Analysis across the Disease Spectrum
Source: Front Genet. 2018 Mar 1;9:55. doi: 10.3389/fgene.2018.00055 (PMC5839154; doi:10.3389/fgene.2018.00055)
Supplement: Supplementary file 1 [file Table1.xlsx]

## Sheet: Sheet1
								Genotypes counts						Genotypes frequencies					Alelle Frequencies %
Study	Zone	Country	Disease	Sample size				Controls			Patients			Controls			Patients		Controls		Patients
				Total	controls	patients	GG	GC	CC	GG	GC	CC	GG	GC	CC	GG	GC	CC	G	C	G	C
Abdallah;2016	MiddleEast	SaudiArabia	Rheumatic heart disease	326	202	124	122	64	16	95	26	3	60.39	31.68	7.92	76.61	20.96	2.41	76.2376	23.7624	87.0968	12.9032
Akcali;2010	MiddleEast	Turkey	Multiple sclerosis	240	120	120	66	49	5	44	52	24	55	40.83	4.16	36.66	43.33	20	75.4167	24.5833	58.3333	41.6667
Amoli;2006	Europe	Spain	Cutaneous vasculitis	217	122	95	85	36	1	69	23	3	69.67	29.5	0.81	72.63	24.21	3.15	84.4262	15.5738	84.7368	15.2632
Arisawa;2007	Asia	Japan	Dyspepsia	274	186	88	119	59	8	47	38	3	63.97	31.72	4.3	53.4	43.18	3.4	79.8387	20.1613	75	25
Arisawa;2008	Asia	Japan	Gastric cancer	657	428	229	261	144	23	123	94	12	60.98	33.64	5.37	53.71	41.04	5.24	77.8037	22.1963	74.2358	25.7642
Assis;2016	NorthAmerica	USA	Autoimmune liver disease	591	286	305	219	63	4	215	82	8	76.57	22.02	1.39	70.49	26.88	2.62	87.5874	12.4126	83.9344	16.0656
Assis;2016	Asia	Japan	Hepatitis	82	30	52	18	12	0	36	14	2	60	40	0	69.23	26.92	3.84	80	20	82.6923	17.3077
Assis;2016	NorthAmerica	USA	Hepatitis	83	30	53	18	12	0	37	15	1	60	40	0	69.81	28.3	1.88	80	20	83.9623	16.0377
Awandare;2006	Africa	Kenya	Malaria parasitemia	476	114	362	18	44	52	71	160	131	15.78	38.59	45.61	19.61	44.19	36.18	35.0877	64.9123	41.7127	58.2873
Barton;2003	Europe	UK	Arthritis	760	334	426	258	73	3	280	131	15	77.24	21.85	0.89	65.72	30.75	3.52	88.1737	11.8263	81.1033	18.8967
Berdeli;2006	MiddleEast	Turkey	Arthritis	220	153	67	124	29	0	51	15	1	81.04	18.95	0	76.11	22.38	1.49	90.5229	9.47712	87.3134	12.6866
Cevik;2015	MiddleEast	Turkey	Multiple sclerosis	363	210	153	148	53	9	115	36	2	70.47	25.23	4.28	75.16	23.52	1.3	83.0952	16.9048	86.9281	13.0719
Chang;2009	Europe	Multiple	Stem cell transplantation relapse	908	454	454	334	105	15	324	120	10	73.56	23.12	3.3	71.36	26.43	2.2	85.1322	14.8678	84.5815	15.4185
Chen;2014	Asia	China	Coronary heart disease	904	473	431	296	163	14	288	128	15	62.57	34.46	2.95	66.82	29.69	3.48	79.8097	20.1903	81.6705	18.3295
Choi;2011	Asia	Korea	Nephrotic syndrome	270	100	170	65	32	3	109	59	2	65	32	3	64.11	34.7	1.17	81	19	81.4706	18.5294
Coban;2015	MiddleEast	Turkey	Diabetes and obesity	1091	1007	84	667	305	35	65	14	5	66.23	30.28	3.47	77.38	16.66	5.95	81.3803	18.6197	85.7143	14.2857
Col-Araz;2012	MiddleEast	Turkey	Cardiomyopathy	50	30	20	17	13	0	10	6	4	56.66	43.33	0	50	30	20	78.3333	21.6667	65	35
Col-Araz;2013	MiddleEast	Turkey	Rheumatic fever	78	40	38	23	16	1	18	12	8	57.5	40	2.5	47.36	31.57	21.05	77.5	22.5	63.1579	36.8421
Dambacher;2007	Europe	Germany	IBD-CD	357	159	198	108	45	6	146	45	7	67.92	28.3	3.77	73.73	22.72	3.53	82.0755	17.9245	85.101	14.899
deJesus-Fernandez-Covas;2013	LatinAmerica	Brazil	Leishmaniasis	699	605	94	389	186	30	47	35	12	64.29	30.74	4.95	50	37.23	12.76	79.6694	20.3306	68.617	31.383
delaCruz-Mosso;2014	LatinAmerica	Mexico	Lupus	200	100	100	53	43	4	43	49	8	53	43	4	43	49	8	74.5	25.5	67.5	32.5
delaFontaine;2006	Europe	Germany	Arthritis	344	225	119	160	59	6	90	24	5	71.11	26.22	2.66	75.63	20.16	4.2	84.2222	15.7778	85.7143	14.2857
delaFontaine;2006	Europe	Germany	Schizophrenia	382	225	157	160	59	6	120	33	4	71.11	26.22	2.66	76.43	21.01	2.54	84.2222	15.7778	86.9427	13.0573
Ding;2009	Asia	China	Prostate cancer	560	301	259	256	45	0	166	75	18	85.04	14.95	0	64.09	28.95	6.94	92.5249	7.47508	78.5714	21.4286
Dogru;2016	MiddleEast	Turkey	Dysmenorrhea	298	144	154	101	38	5	96	52	6	70.13	26.38	3.47	62.33	33.76	3.89	83.3333	16.6667	79.2208	20.7792
Donn;2001	Europe	UK	Arthritis	289	172	117	137	35	0	74	38	5	79.65	20.34	0	63.24	32.47	4.27	89.8256	10.1744	79.4872	20.5128
Donn;2002	Europe	UK	Arthritis	785	259	526	203	54	2	343	166	17	78.37	20.84	0.77	65.2	31.55	3.23	88.8031	11.1969	80.9886	19.0114
Donn;2004	Europe	UK	Psoriasis	600	375	225	285	83	7	152	67	6	76	22.13	1.86	67.55	29.77	2.66	87.0667	12.9333	82.4444	17.5556
Fei;2008	Asia	China	IBD	241	142	99	79	55	8	52	32	15	55.63	38.73	5.63	52.52	32.32	15.15	75	25	68.6869	31.3131
Flex;2014	Europe	Italy	Alzheimer	1246	713	533	497	188	28	341	163	29	69.7	26.36	3.92	63.97	30.58	5.44	82.8892	17.1108	79.2683	20.7317
Gomez;2007	LatinAmerica	Colombia	Tuberculosis	465	235	230	133	86	16	120	95	15	56.59	36.59	6.8	52.17	41.3	6.52	74.8936	25.1064	72.8261	27.1739
Gürel;2016	MiddleEast	Turkey	Ankylosing spondylitis	355	194	161	136	49	9	116	42	3	70.1	25.25	4.63	72.04	26.08	1.86	82.732	17.268	85.0932	14.9068
Hashemi;2015	MiddleEast	Iran	Tuberculosis	303	142	161	105	32	5	99	53	9	73.94	22.53	3.52	61.49	32.91	5.59	85.2113	14.7887	77.9503	22.0497
Hizawa;2004	Asia	Japan	Atopy /Asthma	583	155	428	91	59	5	249	145	34	58.7	38.06	3.22	58.17	33.87	7.94	77.7419	22.2581	75.1168	24.8832
Ji;2015	Asia	China	Coronary heart disease	256	186	70	136	44	6	46	14	10	73.11	23.65	3.22	65.71	20	14.28	84.9462	15.0538	75.7143	24.2857
Karakaya;2014	Europe	Netherlands	Lofgren syndrome	484	313	171	205	91	17	121	44	6	65.49	29.07	5.43	70.76	25.73	3.5	80.0319	19.9681	83.6257	16.3743
Kaznowska;2007	Europe	Poland	Hamartoma	175	123	52	89	31	3	34	17	1	72.35	25.2	2.43	65.38	32.69	1.92	84.9593	15.0407	81.7308	18.2692
Kim;2016	Asia	Korea	Atopic dermatitis	258	80	178	61	18	1	117	51	10	76.25	22.5	1.25	65.73	28.65	5.61	87.5	12.5	80.0562	19.9438
Lehmann;2006	Europe	Germany	Inflammation after coronary heart bypass	170	91	79	61	27	3	51	28	0	67.03	29.67	3.29	64.55	35.44	0	81.8681	18.1319	82.2785	17.7215
Lehmann;2009	Europe	Switzerland	Sepsis	446	277	169	186	82	9	106	60	3	67.14	29.6	3.24	62.72	35.5	1.77	81.9495	18.0505	80.4734	19.5266
Li;2010	Asia	China	Gastritis	372	137	235	100	34	3	133	83	19	72.99	24.81	2.18	56.59	35.31	8.08	85.4015	14.5985	74.2553	25.7447
Li;2011	Asia	China	Polycystic ovary syndrome	1114	585	529	378	175	32	300	186	43	64.61	29.91	5.47	56.71	35.16	8.12	79.5726	20.4274	74.2911	25.7089
Li;2012	Asia	China	Gastric cancer	615	319	296	193	114	12	168	101	27	60.5	35.73	3.76	56.75	34.12	9.12	78.3699	21.6301	73.8176	26.1824
Lin;2016	Asia	China	Breast cancer	1143	583	560	382	185	16	321	212	27	65.52	31.73	2.74	57.32	37.85	4.82	81.3894	18.6106	76.25	23.75
Liu;2014	Asia	China	Grave's disease	749	196	553	128	60	8	345	194	14	65.3	30.61	4.08	62.38	35.08	2.53	80.6122	19.3878	79.9277	20.0723
Liu;2016	Asia	China	Tuberculosis	300	100	200	57	37	6	80	116	4	57	37	6	40	58	2	75.5	24.5	69	31
Llamas-Covarrubias;2013	LatinAmerica	Mexico	Rheumatoid arthritis	436	210	226	110	89	11	98	111	17	52.38	42.38	5.23	43.36	49.11	7.52	73.5714	26.4286	67.9204	32.0796
Luo;2016	Asia	China	Coronary heart disease	923	603	320	367	205	31	153	140	27	60.86	33.99	5.14	47.81	43.75	8.43	77.8607	22.1393	69.6875	30.3125
Ma;2014	Asia	China	Atopic dermatitis	391	218	173	136	75	7	93	65	15	62.38	34.4	3.21	53.75	37.57	8.67	79.5872	20.4128	72.5434	27.4566
Ma;2016	Asia	China	Nephrolithiasis	480	250	230	147	92	11	110	98	22	58.8	36.8	4.4	47.82	42.6	9.56	77.2	22.8	69.1304	30.8696
Makhija;2007	Europe	UK	Pancreatitis	357	197	160	151	45	1	106	50	4	76.64	22.84	0.5	66.25	31.25	2.5	88.0711	11.9289	81.875	18.125
Martinez;2007	Europe	Spain	Arthritis	1493	887	606	681	188	18	431	157	18	76.77	21.19	2.02	71.12	25.9	2.97	87.3732	12.6268	84.0759	15.9241
Martinez-Guzmán;2016	LatinAmerica	Mexico	Leprosy	200	100	100	58	35	7	51	43	6	58	35	7	51	43	6	75.5	24.5	72.5	27.5
Matia-García;2015	LatinAmerica	Mexico	Obesity	250	150	100	68	69	13	37	47	16	45.33	46	8.66	37	47	16	68.3333	31.6667	60.5	39.5
Meawed;2015	NorthAfrica	Egypt	Sepsis	80	28	52	20	7	1	25	14	13	71.42	25	3.57	48.07	26.92	25	83.9286	16.0714	61.5385	38.4615
Morales-Zambrano;2014	LatinAmerica	Mexico	Psoriatic arthritis	200	100	100	54	42	4	14	82	4	54	42	4	14	82	4	75	25	55	45
Moudi;2016	MiddleEast	Iran	Hepatitis B virus	421	200	221	132	62	6	130	67	24	66	31	3	58.82	30.31	10.85	81.5	18.5	73.9819	26.0181
Nalbantoglu;2013	MiddleEast	Turkey	Purpura	239	100	139	82	18	0	98	40	1	82	18	0	70.5	28.77	0.71	91	9	84.8921	15.1079
Nohara;2004	Asia	Japan	IBD - UC	971	750	221	490	230	30	135	76	10	65.33	30.66	4	61.08	34.38	4.52	80.6667	19.3333	78.2805	21.7195
Nuñez;2007	Europe	Spain	Celiac disease	1418	887	531	681	188	18	372	149	10	76.77	21.19	2.02	70.05	28.06	1.88	87.3732	12.6268	84.0866	15.9134
PalominoMorales;2010	Europe	Spain	Arthritis	819	526	293	398	121	7	209	76	8	75.66	23	1.33	71.33	25.93	2.73	87.1673	12.8327	84.3003	15.6997
Poetsch;2015	Europe	Germany	Sudden infant death syndrome	410	131	279	5	29	97	7	72	200	3.81	22.13	74.04	2.5	25.8	71.68	14.8855	85.1145	15.4122	84.5878
Przybylowska;2011	Europe	Poland	IBD	222	123	99	99	23	1	66	31	2	80.48	18.69	0.81	66.66	31.31	2.02	89.8374	10.1626	82.3232	17.6768
Ramayani;2016	Asia	Indonesia	Nephrotic syndrome	120	40	80	24	13	3	42	33	5	60	32.5	7.5	52.5	41.25	6.25	76.25	23.75	73.125	26.875
Sadki;2010	NorthAfrica	Morocco	Tuberculosis	277	154	123	82	63	9	57	45	21	53.24	40.9	5.84	46.34	36.58	17.07	73.7013	26.2987	64.6341	35.3659
Sakaue;2006	Asia	Japan	Obesity	213	140	73	79	52	9	44	26	3	56.42	37.14	6.42	60.27	35.61	4.1	75	25	78.0822	21.9178
Sanchez;2006	Europe	Spain	Lupus	1466	755	711	570	171	14	503	175	33	75.49	22.64	1.85	70.74	24.61	4.64	86.8212	13.1788	83.052	16.948
Savva;2016	Europe	Netherlands	Pneumococcal meningitis	763	329	434	223	96	10	283	131	20	67.78	29.17	3.03	65.2	30.18	4.6	82.3708	17.6292	80.2995	19.7005
Senhaji;2016	NorthAfrica	Morocco	IBD	507	308	199	22	116	170	9	85	105	7.14	37.66	55.19	4.52	42.71	52.76	25.974	74.026	25.8794	74.1206
Shimizu;2005	Asia	Japan	Alopecia areata	307	194	113	112	74	8	62	43	8	57.73	38.14	4.12	54.86	38.05	7.07	76.8041	23.1959	73.8938	26.1062
Shiroeda;2010	Asia	Japan	IBD - UC	320	209	111	126	76	7	69	37	5	60.28	36.36	3.34	62.16	33.33	4.5	78.4689	21.5311	78.8288	21.1712
Shiroeda;2010	Asia	Japan	Peptic ulcer	471	336	135	207	111	18	77	46	12	61.6	33.03	5.35	57.03	34.07	8.88	78.125	21.875	74.0741	25.9259
Simonini;2009	Europe	Italy	Kawasaki disease	139	60	79	46	12	2	46	19	14	76.66	20	3.33	58.22	24.05	17.72	86.6667	13.3333	70.2532	29.7468
Sreih;2011	NorthAmerica	USA	Lupus	2437	1395	1042	913	440	42	701	300	41	65.44	31.54	3.01	67.27	28.79	3.93	81.2186	18.7814	81.6699	18.3301
Sreih;2011	NorthAmerica	USA	Lupus	352	173	179	62	89	22	90	64	25	35.83	51.44	12.71	50.27	35.75	13.96	61.5607	38.4393	68.1564	31.8436
Swierzewska;2014	Europe	Poland	Nephrotic syndrome	101	30	71	16	13	1	43	24	4	53.33	43.33	3.33	60.56	33.8	5.63	75	25	77.4648	22.5352
Tereschenko;2009	Europe	Russia	Myocardial infarction	414	174	240	126	42	6	164	73	3	72.41	24.13	3.44	68.33	30.41	1.25	84.4828	15.5172	83.5417	16.4583
Tereschenko;2009	Europe	Czech	Myocardial infarction	356	137	219	103	31	3	163	47	9	75.18	22.62	2.18	74.42	21.46	4.1	86.4964	13.5036	85.1598	14.8402
Torres;2009	LatinAmerica	Colombia	Chagas	439	199	240	132	64	3	132	95	13	66.33	32.16	1.5	55	39.58	5.41	82.4121	17.5879	74.7917	25.2083
Torres;2009	LatinAmerica	Peru	Chagas	159	85	74	66	19	0	42	29	3	77.64	22.35	0	56.75	39.18	4.05	88.8235	11.1765	76.3514	23.6486
Triantafyllou;2017	Europe	Greece	Dyspepsia	355	181	174	119	54	8	95	72	7	65.74	29.83	4.41	54.59	41.37	4.02	80.663	19.337	75.2874	24.7126
Tripathi;2010	India	India	Renal disease	827	569	258	433	129	7	120	112	26	76.09	22.67	1.23	46.51	43.41	10.07	87.4341	12.5659	68.2171	31.7829
Vivarelli;2008	Europe	Italy	Nephrotic syndrome	612	355	257	278	75	2	176	79	2	78.3	21.12	0.56	68.48	30.73	0.77	88.8732	11.1268	83.8521	16.1479
Wang;2013	Asia	China	Still´s disease	300	200	100	157	42	1	69	26	5	78.5	21	0.5	69	26	5	89	11	82	18
Wang;2015	Asia	China	Hepatitis B virus	1208	612	596	423	171	18	382	186	28	69.11	27.94	2.94	64.09	31.2	4.69	83.0882	16.9118	79.698	20.302
Wu;2006	NorthAmerica	USA	Scleroderma	640	227	413	149	72	6	298	105	10	65.63	31.71	2.64	72.15	25.42	2.42	81.4978	18.5022	84.8668	15.1332
Wu;2009	Asia	China	Psoriasis	506	266	240	163	95	8	137	94	9	61.27	35.71	3	57.08	39.16	3.75	79.1353	20.8647	76.6667	23.3333
Wu;2009(2)	Asia	China	Asthma	438	253	185	162	85	6	101	70	14	64.03	33.59	2.37	54.59	37.83	7.56	80.83	19.17	73.5135	26.4865
Wu;2011	Asia	China	Cervical cancer	397	147	250	40	68	39	42	117	91	27.21	46.25	26.53	16.8	46.8	36.4	50.3401	49.6599	40.2	59.8
XavierCarvalho;2013	LatinAmerica	Brazil	Dengue	448	362	86	168	164	30	43	34	9	46.4	45.3	8.28	50	39.53	10.46	69.0608	30.9392	69.7674	30.2326
Xue;2010	Asia	China	Leukemia	862	516	346	369	134	13	228	108	10	71.51	25.96	2.51	65.89	31.21	2.89	84.4961	15.5039	81.5029	18.4971
Yazdani;2013	MiddleEast	Iran	Meniere´s disease	172	100	72	59	31	10	54	16	2	59	31	10	75	22.22	2.77	74.5	25.5	86.1111	13.8889
Yazdani;2015	MiddleEast	Iran	Hearing loss	177	100	77	59	31	10	47	27	3	59	31	10	61.03	35.06	3.89	74.5	25.5	78.5714	21.4286
Yende;2009	NorthAmerica	USA	Pneumonia	2278	639	1639	434	189	16	1132	466	41	67.91	29.57	2.5	69.06	28.43	2.5	82.7074	17.2926	83.2825	16.7175
Yuan;2012	Asia	China	Bladder cancer	670	345	325	175	149	21	206	99	20	50.72	43.18	6.08	63.38	30.46	6.15	72.3188	27.6812	78.6154	21.3846
Zhang;2013	Asia	China	Hepatitis B/cirrhosis	258	90	168	58	29	3	93	55	20	64.44	32.22	3.33	55.35	32.73	11.9	80.5556	19.4444	71.7262	28.2738
Zhang;2013	Asia	China	VKH syndrome	1200	600	600	417	167	16	360	226	14	69.5	27.83	2.66	60	37.66	2.33	83.4167	16.5833	78.8333	21.1667
Zheng;2012	Asia	China	Behcet´s disease	1200	600	600	417	167	16	359	212	29	69.5	27.83	2.66	59.83	35.33	4.83	83.4167	16.5833	77.5	22.5
Zhong;2005	Africa	Zambia	Malaria	80	40	40	6	19	15	12	12	16	15	47.5	37.5	30	30	40	38.75	61.25	45	55
Ziino;2005	Europe	Italy	Leukemia	506	355	151	277	76	2	117	34	0	78.02	21.4	0.56	77.48	22.51	0	88.7324	11.2676	88.7417	11.2583

## Sheet: Sheet2
						Frequencies
	Zone	Country				Controls			Patients
Authors			N	n	GG	GC	CC	n	GG	GC	CC
Abdallah;2016	MiddleEast	Saudi Arabia	326	202	0.60396	0.316832	0.0792079	124	0.766129	0.209677	0.0241935
Akcali;2010	MiddleEast	Turkey	240	120	0.55	0.408333	0.0416667	120	0.366667	0.433333	0.2
Akyldiz;2010	MiddleEast	Turkey	400	100	0.86	0.11	0.03	300	0.753333	0.226667	0.02
Amoli;2006	Europe	Spain	217	122	0.696721	0.295082	0.00819672	95	0.726316	0.242105	0.0315789
Arikan;2006	MiddleEast	Turkey	121	103	0.854369	0.116505	0.0291262	18	0.388889	0.611111	0
Arikan;2006	MiddleEast	Turkey	211	103	0.854369	0.116505	0.0291262	108	0.333333	0.574074	0.0925926
Arisawa;2007	Asia	Japan	274	186	0.639785	0.317204	0.0430108	88	0.534091	0.431818	0.0340909
Arisawa;2008	Asia	Japan	657	428	0.609813	0.336449	0.0537383	229	0.537118	0.41048	0.0524017
Assis;2016	Asia	Japan	82	30	0.6	0.4	0	52	0.692308	0.269231	0.0384615
Assis;2016	NorthAmerica	USA	83	30	0.6	0.4	0	53	0.698113	0.283019	0.0188679
Assis;2016	NorthAmerica	USA	591	286	0.765734	0.22028	0.013986	305	0.704918	0.268852	0.0262295
Awandare;2006	Africa	Kenya	476	114	0.157895	0.385965	0.45614	362	0.196133	0.441989	0.361878
Barton;2003	Europe	UK	760	334	0.772455	0.218563	0.00898204	426	0.657277	0.307512	0.0352113
Berdeli;2005	MiddleEast	Turkey	317	103	0.854369	0.116505	0.0291262	214	0.668224	0.280374	0.0514019
Berdeli;2006	MiddleEast	Turkey	220	153	0.810458	0.189542	0	67	0.761194	0.223881	0.0149254
Cevik;2015	MiddleEast	Turkey	363	210	0.704762	0.252381	0.0428571	153	0.751634	0.235294	0.0130719
Chang;2009	Europe	Multiple	908	454	0.735683	0.231278	0.0330396	454	0.713656	0.264317	0.0220264
Chen;2014	Asia	China-Han	904	473	0.625793	0.344609	0.0295983	431	0.668213	0.296984	0.0348028
Choi;2011	Asia	Korea	270	100	0.65	0.32	0.03	170	0.641176	0.347059	0.0117647
Coban;2015	MiddleEast	Turkey	1091	1007	0.662363	0.30288	0.0347567	84	0.77381	0.166667	0.0595238
Col-Araz;2012	MiddleEast	Turkey	50	30	0.566667	0.433333	0	20	0.5	0.3	0.2
Col-Araz;2013	MiddleEast	Turkey	78	40	0.575	0.4	0.025	38	0.473684	0.315789	0.210526
Dambacher;2007	Europe	Germany	357	159	0.679245	0.283019	0.0377358	198	0.737374	0.227273	0.0353535
deJesus-Fernandez-Covas;2013	LatinAmerica	Brazil	699	605	0.642975	0.307438	0.0495868	94	0.5	0.37234	0.12766
delaCruz-Mosso;2014	LatinAmerica	Mexico	200	100	0.53	0.43	0.04	100	0.43	0.49	0.08
delaFontaine;2006	Europe	Germany	382	225	0.711111	0.262222	0.0266667	157	0.764331	0.210191	0.0254777
delaFontaine;2006	Europe	Germany	344	225	0.711111	0.262222	0.0266667	119	0.756303	0.201681	0.0420168
Ding;2009	Asia	China-Han	560	301	0.850498	0.149502	0	259	0.640927	0.289575	0.0694981
Dogru;2016	MiddleEast	Turkey	298	144	0.701389	0.263889	0.0347222	154	0.623377	0.337662	0.038961
Donn;2004	Europe	UK	600	375	0.76	0.221333	0.0186667	225	0.675556	0.297778	0.0266667
Donn;2002	Europe	UK	785	259	0.783784	0.208494	0.00772201	526	0.652091	0.315589	0.0323194
Donn;2001	Europe	UK	289	172	0.796512	0.203488	0	117	0.632479	0.324786	0.042735
El-Adly;2016	NorthAfrica	Egypt	150	90	0.911111	0.0666667	0.0222222	60	0.766667	0.116667	0.116667
Fei;2008	Asia	China-Han	241	142	0.556338	0.387324	0.056338	99	0.525253	0.323232	0.151515
Flex;2014	Europe	Italy	1246	713	0.697055	0.263675	0.0392707	533	0.639775	0.305816	0.054409
Flex;2007	Europe	Italy	373	216	0.796296	0.148148	0.0555556	157	0.751592	0.216561	0.0318471
Flex;2004	Europe	Italy	460	223	0.780269	0.147982	0.0717489	237	0.827004	0.130802	0.0421941
Flex;2004	Europe	Italy	300	184	0.690217	0.233696	0.076087	116	0.681034	0.25	0.0689655
Gomez;2007	LatinAmerica	Colombia	465	235	0.565957	0.365957	0.0680851	230	0.521739	0.413043	0.0652174
Gürel;2016	MiddleEast	Turkey	355	194	0.701031	0.252577	0.0463918	161	0.720497	0.26087	0.0186335
Hashemi;2015	MiddleEast	Iran	303	142	0.739437	0.225352	0.0352113	161	0.614907	0.329193	0.0559006
Hizawa;2004	Asia	Japan	583	155	0.587097	0.380645	0.0322581	428	0.581776	0.338785	0.0794393
Ji;2015	Asia	China-Han	256	186	0.731183	0.236559	0.0322581	70	0.657143	0.2	0.142857
Karakaya;2014	Europe	Netherlands	484	313	0.654952	0.290735	0.0543131	171	0.707602	0.25731	0.0350877
Kaznowska;2007	Europe	Poland	175	123	0.723577	0.252033	0.0243902	52	0.653846	0.326923	0.0192308
Kim;2016	Asia	Korea	258	80	0.7625	0.225	0.0125	178	0.657303	0.286517	0.0561798
Lehmann;2006	Europe	Germany	170	91	0.67033	0.296703	0.032967	79	0.64557	0.35443	0
Lehmann;2009	Europe	Switzerland	446	277	0.67148	0.296029	0.032491	169	0.627219	0.35503	0.0177515
Li;2010	Asia	China-Han	372	137	0.729927	0.248175	0.0218978	235	0.565957	0.353191	0.0808511
Li;2011	Asia	China-Han	1114	585	0.646154	0.299145	0.0547009	529	0.567108	0.351607	0.0812854
Li;2012	Asia	China-Han	460	245	0.685714	0.24898	0.0653061	215	0.506977	0.344186	0.148837
Li;2012	Asia	China-Han	615	319	0.605016	0.357367	0.0376176	296	0.567568	0.341216	0.0912162
Li;2016	Asia	China-Han	915	485	0.674227	0.276289	0.0494845	430	0.546512	0.369767	0.0837209
Lin;2016	Asia	China-Han	1143	583	0.655232	0.317324	0.0274443	560	0.573214	0.378571	0.0482143
Liu;2012	Asia	China-Han	687	475	0.652632	0.328421	0.0189474	212	0.641509	0.311321	0.0471698
Liu;2014	Asia	China-Taiwan	749	196	0.653061	0.306122	0.0408163	553	0.62387	0.350814	0.0253165
Liu;2016	Asia	China	300	100	0.57	0.37	0.06	200	0.4	0.58	0.02
Llamas-Covarrubias;2013	LatinAmerica	Mexico	436	210	0.52381	0.42381	0.052381	226	0.433628	0.49115	0.0752212
Luo;2016	Asia	China-Kazakh	923	603	0.608624	0.339967	0.0514096	320	0.478125	0.4375	0.084375
Ma;2014	Asia	China-Han	391	218	0.623853	0.344037	0.0321101	173	0.537572	0.375723	0.0867052
Ma;2016	Asia	China-Han	480	250	0.588	0.368	0.044	230	0.478261	0.426087	0.0956522
Makhija;2007	Europe	UK	357	197	0.766497	0.228426	0.00507614	160	0.6625	0.3125	0.025
Martinez;2007	Europe	Spain	1493	887	0.767756	0.21195	0.0202931	606	0.711221	0.259076	0.029703
Martinez-Guzmán;2016	LatinAmerica	Mexico	200	100	0.58	0.35	0.07	100	0.51	0.43	0.06
Matia-García;2015	LatinAmerica	Mexico	250	150	0.453333	0.46	0.0866667	100	0.37	0.47	0.16
Meawed;2015	NorthAfrica	Egypt	80	28	0.714286	0.25	0.0357143	52	0.480769	0.269231	0.25
Morales-Zambrano;2014	LatinAmerica	Mexico	200	100	0.54	0.42	0.04	100	0.14	0.82	0.04
Moudi;2016	MiddleEast	Iran	421	200	0.66	0.31	0.03	221	0.588235	0.303167	0.108597
Mrowicki;2014	Europe	Poland	372	220	0.631818	0.354545	0.0136364	152	0.690789	0.296053	0.0131579
Nalbantoglu;2013	MiddleEast	Turkey	239	100	0.82	0.18	0	139	0.705036	0.28777	0.00719424
Nohara;2004	Asia	Japan	971	750	0.653333	0.306667	0.04	221	0.61086	0.343891	0.0452489
Nuñez;2007	Europe	Spain	1418	887	0.767756	0.21195	0.0202931	531	0.700565	0.280603	0.0188324
PalominoMorales;2010	Europe	Spain	819	526	0.756654	0.230038	0.013308	293	0.713311	0.259386	0.0273038
Poetsch;2015	Europe	Germany	410	131	0.0381679	0.221374	0.740458	279	0.0250896	0.258065	0.716846
Przybylowska;2011	Europe	Poland	222	123	0.804878	0.186992	0.00813008	99	0.666667	0.313131	0.020202
Ramayani;2016	Asia	Indonesia	120	40	0.6	0.325	0.075	80	0.525	0.4125	0.0625
Ramireddy;2014	Asia	China-Taiwan	512	256	0.726562	0.21875	0.0546875	256	0.65625	0.3125	0.03125
Ramireddy;2015	Asia	China-Taiwan	334	256	0.726562	0.21875	0.0546875	78	0.551282	0.423077	0.025641
Sadki;2010	NorthAfrica	Morocco	277	154	0.532468	0.409091	0.0584416	123	0.463415	0.365854	0.170732
Sakaue;2006	Asia	Japan	213	140	0.564286	0.371429	0.0642857	73	0.60274	0.356164	0.0410959
Sanchez;2006	Europe	Spain	1466	755	0.754967	0.22649	0.018543	711	0.707454	0.246132	0.0464135
Savva;2016	Europe	Netherlands	763	329	0.677812	0.291793	0.0303951	434	0.652074	0.301843	0.0460829
Senhaji;2016	NorthAfrica	Morocco	507	308	0.0714286	0.376623	0.551948	199	0.0452261	0.427136	0.527638
Shimizu;2005	Asia	Japan	307	194	0.57732	0.381443	0.0412371	113	0.548673	0.380531	0.0707965
Shiroeda;2010	Asia	Japan	471	336	0.616071	0.330357	0.0535714	135	0.57037	0.340741	0.0888889
Shiroeda;2010	Asia	Japan	320	209	0.602871	0.363636	0.0334928	111	0.621622	0.333333	0.045045
Simonini;2009	Europe	Italy	139	60	0.766667	0.2	0.0333333	79	0.582278	0.240506	0.177215
Sivaram;2012	India	India	315	176	0.727273	0.221591	0.0511364	139	0.697842	0.215827	0.0863309
Sreih;2011	NorthAmerica	USA	2437	1395	0.65448	0.315412	0.0301075	1042	0.672745	0.287908	0.0393474
Sreih;2011	NorthAmerica	USA	352	173	0.358382	0.514451	0.127168	179	0.502793	0.357542	0.139665
Swierzewska;2014	Europe	Poland	101	30	0.533333	0.433333	0.0333333	71	0.605634	0.338028	0.056338
Tereschenko;2009	Europe	Russia	414	174	0.724138	0.241379	0.0344828	240	0.683333	0.304167	0.0125
Tereschenko;2009	Europe	Czech	356	137	0.751825	0.226277	0.0218978	219	0.744292	0.214612	0.0410959
Torres;2009	LatinAmerica	Colombia	439	199	0.663317	0.321608	0.0150754	240	0.55	0.395833	0.0541667
Torres;2009	LatinAmerica	Peru	159	85	0.776471	0.223529	0	74	0.567568	0.391892	0.0405405
Triantafyllou;2017	Europe	Greece	355	181	0.657459	0.298343	0.0441989	174	0.545977	0.413793	0.0402299
Tripathi;2010	India	India	827	569	0.760984	0.226714	0.0123023	258	0.465116	0.434109	0.100775
Vivarelli;2008	Europe	Italy	612	355	0.783099	0.211268	0.0056338	257	0.684825	0.307393	0.0077821
Wang;2013	Asia	China-Han	300	200	0.785	0.21	0.005	100	0.69	0.26	0.05
Wang;2015	Asia	China-Han	1208	612	0.691176	0.279412	0.0294118	596	0.64094	0.312081	0.0469799
Wu;2006	NorthAmerica	USA	640	227	0.656388	0.317181	0.0264317	413	0.72155	0.254237	0.0242131
Wu;2009(2)	Asia	China-Han	438	253	0.640316	0.335968	0.0237154	185	0.545946	0.378378	0.0756757
Wu;2009	Asia	China-Han	506	266	0.612782	0.357143	0.0300752	240	0.570833	0.391667	0.0375
Wu;2011	Asia	China-Han	397	147	0.272109	0.462585	0.265306	250	0.168	0.468	0.364
XavierCarvalho;2013	LatinAmerica	Brazil	448	362	0.464088	0.453039	0.0828729	86	0.5	0.395349	0.104651
Xue;2010	Asia	China-Han	862	516	0.715116	0.25969	0.0251938	346	0.65896	0.312139	0.0289017
Yazdani;2013	MiddleEast	Iran	172	100	0.59	0.31	0.1	72	0.75	0.222222	0.0277778
Yazdani;2015	MiddleEast	Iran	177	100	0.59	0.31	0.1	77	0.61039	0.350649	0.038961
Yende;2009	NorthAmerica	USA	2278	639	0.679186	0.295775	0.0250391	1639	0.690665	0.28432	0.0250153
Yuan;2012	Asia	China-Han	670	345	0.507246	0.431884	0.0608696	325	0.633846	0.304615	0.0615385
Zhang;2013	Asia	China-Han	258	90	0.644444	0.322222	0.0333333	168	0.553571	0.327381	0.119048
Zhang;2013	Asia	China-Han	1200	600	0.695	0.278333	0.0266667	600	0.6	0.376667	0.0233333
Zheng;2012	Asia	China-Han	1200	600	0.695	0.278333	0.0266667	600	0.598333	0.353333	0.0483333
Zhong;2005	Africa	Zambia	80	40	0.15	0.475	0.375	40	0.3	0.3	0.4
Ziino;2005	Europe	Italy	506	355	0.780282	0.214085	0.0056338	151	0.774834	0.225166	0
