# Supplementary material for: Macrophage Migration Inhibitory Factor -173 G/C Polymorphism: A Global Meta-Analysis across the Disease Spectrum
Source: Front Genet. 2018 Mar 1;9:55. doi: 10.3389/fgene.2018.00055 (PMC5839154; doi:10.3389/fgene.2018.00055)
Supplement: Supplementary file 2 [file Table2.XLSX]

## Sheet: Hoja1
Table S2. Significance correction by Holm-Bonferroni test. Corrected P-values for all subdivisions and models analyzed. The number of components (disease or country) presented in Table 1, was used as the number of tests corresponding to each subdivision. Critical value = 0.05.
Subdivision		P-value		Significance		Number of tests			Corrected P/Value		Corrected significance
Dominant
Arthritis		0.0437		Significant		5			0.2185		Not significant
Cancer		0.0076		Significant		5			0.038		Significant
IBD		0.206		Not significant		2			0.412		Not significant
Age related		0.0001		Significant		17			0.0017		Significant
Autoimmune		0.0703		Not significant		13			0.9139		Not significant
Autoimmune-Inflammatory		0.0108		Significant		9			0.972		Not significant
Infectious		0.0001		Significant		10			0.001		Significant
Inflammatory		0.0006		Significant		10			0.006		Significant
Africa		0.5938		Not significant		4			23752		Not significant
Asia		0.0001		Significant		5			0.005		Significant
Europe		0.0001		Significant		10			0.001		Significant
Middle East		0.623		Not significant		4			2492		Not significant
North-America		0.0789		Not significant		1			0.0789		Not significant
Latin-America		0.0017		Significant		3			0.0061		Significant
Recessive
Arthritis		0.063		Not significant		5			0.315		Not significant
Cancer		0.0054		Significant		5			0.027		Significant
IBD		0.524		Not significant		2			1048		Not significant
Age related		0.0001		Significant		17			0.0017		Significant
Autoimmune		0.0001		Significant		13			0.0013		Significant
Autoimmune-Inflammatory		0.0172		Significant		9			0.1548		Not significant
Infectious		0.0154		Significant		10			0.154		Not significant
Inflammatory		0.0006		Significant		10			0.006		Significant
Africa		0.3775		Not significant		4			1.51		Not significant
Asia		0.2372		Not significant		5			1186		Not significant
Europe		0.0071		Significant		10			0.071		Not significant
Middle East		0.4462		Not significant		4			17848		Not significant
North-America		0.2237		Not significant		1			0.2237		Not significant
Latin-America		0.002		Significant		3			0.006		Significant
Allelic
Arthritis		0.0229		Significant		5			0.1145		Not significant
Cancer		0.1556		Not significant		5			0.778		Not significant
IBD		0.3675		Not significant		2			0.735		Not significant
Age related		0.0002		Significant		17			0.0034		Significant
Autoimmune		0.0376		Significant		13			0.488		Not significant
Autoimmune-Inflammatory		0.0056		Significant		9			0.0531		Not significant
Infectious		0.0006		Significant		10			0.006		Significant
Inflammatory		0.0007		Significant		10			0.007		Significant
Africa		0.4557		Not significant		4			22785		Not significant
Asia		0.0001		Significant		5			0.005		Significant
Europe		0.0044		Significant		10			0.044		Significant
Middle East		0.0122		Significant		4			0.0488		Significant
North-America		0.4071		Not significant		1			0.4071		Not significant
Latin-America		0.0002		Significant		3			0.0006		Significant
Homozygous
Arthritis		0.028		Significant		5			0.14		Not significant
Cancer		0.0016		Significant		5			0.008		Significant
IBD		0.053		Not significant		2			0.106		Not significant
Age related		0.0001		Significant		17			0.0017		Significant
Autoimmune		0.0041		Significant		13			0.0533		Not significant
Autoimmune-Inflammatory		0.0306		Significant		9			0.2754		Not significant
Infectious		0.0109		Significant		10			0.109		Not significant
Inflammatory		0.0001		Significant		10			0.001		Significant
Africa		0.3847		Not significant		4			15388		Not significant
Asia		0.0001		Significant		5			0.005		Significant
Europe		0.0002		Significant		10			0.002		Significant
Middle East		0.0122		Significant		4			0.0488		Significant
North-America		0.4071		Not significant		1			0.4071		Not significant
Latin-America		0.0001		Significant		3			0.0003		Significant
Overdominant
Arthritis		0.0918		Not significant		5			0.459		Not significant
Cancer		0.2052		Not significant		5			1026		Not significant
IBD		0.4592		Not significant		2			0.9184		Not significant
Age related		0.0578		Not significant		17			0.9826		Not significant
Autoimmune		0.4893		Not significant		13			63609		Not significant
Autoimmune-Inflammatory		0.0074		Significant		9			0.0066		Significant
Infectious		0.006		Significant		10			0.06		Not significant
Inflammatory		0.0626		Not significant		10			0.626		Not significant
Africa		0.5681		Not significant		4			22724		Not significant
Asia		0.0011		Significant		5			0.0055		Significant
Europe		0.0001		Significant		10			0.001		Significant
Middle East		0.953		Not significant		4			3812		Not significant
North-America		0.0226		Significant		1			0.0226		Significant
Latin-America		0.0001		Significant		3			0.0003		Significant
